# Supplementary material for: Improving the Efficacy of Antimicrobials against Biofilm-Embedded Bacteria Using Bovine Hyaluronidase Azoximer (Longidaza®)
Source: Pharmaceutics. 2021 Oct 20;13(11):1740. doi: 10.3390/pharmaceutics13111740 (PMC8622991; doi:10.3390/pharmaceutics13111740)
Supplement: Supplementary file 1 [file pharmaceutics-13-01740-s001.zip]

Archive with 1 entries (1 files):
- pharmaceutics-1414396-supplementary (1).pdf
